# Supplementary material for: Isothiocyanate-Rich Extracts from Cauliflower (Brassica oleracea Var. Botrytis) and Radish (Raphanus sativus) Inhibited Metabolic Activity and Induced ROS in Selected Human HCT116 and HT-29 Colorectal Cancer Cells
Source: Int J Environ Res Public Health. 2022 Nov 13;19(22):14919. doi: 10.3390/ijerph192214919 (PMC9691161; doi:10.3390/ijerph192214919)
Supplement: Supplementary file 1 [file ijerph-19-14919-s001.zip]

Archive with 1 entries (1 files):
- ijerph-1954245-supplementary.pdf
